# Supplementary material for: Identification of BcARR Genes and CTK Effects on Stalk Development of Flowering Chinese Cabbage
Source: Int J Mol Sci. 2022 Jul 3;23(13):7412. doi: 10.3390/ijms23137412 (PMC9266762; doi:10.3390/ijms23137412)
Supplement: Supplementary file 1 [file ijms-23-07412-s001.zip]

Archive with 3 entries (3 files):
- supplementary figures.pdf
- Table S1-S4.xls
- Table S5.pdf
