# Supplementary material for: Identification of BcARR Genes and CTK Effects on Stalk Development of Flowering Chinese Cabbage
Source: Int J Mol Sci. 2022 Jul 3;23(13):7412. doi: 10.3390/ijms23137412 (PMC9266762; doi:10.3390/ijms23137412)
Supplement: Supplementary file 1 [file ijms-23-07412-s001.zip › Table S1-S4.xls]

## Sheet: Table S1
Table S1 Protein sequences of type B ARRs in Arabidopsis thaliana.
Name	Protein
AT1G49190.2	MLVGKISGYEDNTRSLERETSEITSLLSQFPGNTNVLVVDTNFTTLLNMKQIMKQYAYQVSIETDAEKALAFLTSCKHEINIVIWDFHMPGIDGLQALKS ITSKLDLPVVIMSDDNQTESVMKATFYGACDYVVKPVKEEVMANIWQHIVRKRLIFKPDVAPPVQSDPARSDRLDQVKADFKIVEDEPIINETPLITWTE EIQPVQSDLVQANKFDQVNGYSPIMNQDNMFNKAPPKPRMTWTEVIQPVQSNLVQTKEFGQLNDYSQIMNQDSMYNKAATKPQLTWTEEIQPVQSGLVQA NEFSKVNGYSQSMNQDSMFNKSATNPRLTWNELLQPVQSDLVQSNEFSQFSDYSQIMNEDNMFNKAAKKPRMTWSEVFQPVQSHLVPTDGLDRDHF…
AT1G67710.1	MEKSGFSPVGLRVLVVDDDPTWLKILEKMLKKCSYEVTTCGLAREALRLLRERKDGYDIVISDVNMPDMDGFKLLEHVGLELDLPVIMMSVDGETSRVMK GVQHGACDYLLKPIRMKELKIIWQHVLRKKLQEVRDIEGCGYEGGADWITRYDEAHFLGGGEDVSFGKKRKDFDFEKKLLQDESDPSSSSSKKARVVWSF ELHHKFVNAVNQIGCDHKAGPKKILDLMNVPWLTRENVASHLQKYRLYLSRLEKGKELKCYSGGVKNADSSPKDVEVNSGYQSPGRSSYVFSGGNSLIQK ATEIDPKPLASASLSDLNTDVIMPPKTKKTRIGFDPPISSSAFDSLLPWNDVPEVLESKPVLYENSFLQQQPLPSQSSYVANSAPSLMEEEMKPPY…
AT2G01760.1	MPINDQFPSGLRILVVDDDTSCLFILEKMLLRLMYQVTICSQADVALTILRERKDSFDLVLSDVHMPGMNGYNLLQQVGLLEMDLPVIMMSVDGRTTTVM TGINHGACDYLIKPIRPEELKNIWQHVVRRKCVMKKELRSSQALEDNKNSGSLETVVVSVSECSEESLMKCRNKKKKKKRSVDRDDNEDDLLLDPGNSKK SRVVWSIELHQQFVNAVNKLGIDKAVPKRILELMNVPGLSRENVASHLQKFRLYLKRLSGEASQSNDSESTKRYENIQALVSSGQLHPQTLAALFGQPID NHHSASFGVWIPNDNLGRSQNEHFSVDVSSASNRPVSVAVHGLSSSANFRQRGDVNNNRIRQGYGSNVNEESWILERSSRQR
AT2G25180.1	MTVEQNLEALDQFPVGMRVLAVDDDQTCLKILESLLRHCQYHVTTTNQAQKALELLRENKNKFDLVISDVDMPDMDGFKLLELVGLEMDLPVIMLSAHSD PKYVMKGVTHGACDYLLKPVRIEELKNIWQHVVRSRFDKNRGSNNNGDKRDGSGNEGVGNSDQNNGKGNRKRKDQYNEDEDEDRDDNDDSCAQKKQRVVW TVELHKKFVAAVNQLGYEKAMPKKILDLMNVEKLTRENVASHLQKFRLYLKRISGVANQQAIMANSELHFMQMNGLDGFHHRPIPVGSGQYHGGAPAMRS FPPNGILGRLNTPSGIGVRSLSSPPAGMFLQNQTDIGKFHHVSSLPLNHSDGGNILQGLPMPLEFDQLQTNNNKSRNMNSNKSIAGTSMAFPSFST…
AT2G27070.1	MAFAQSVYNQSSVLKINVMVVDDNRVFLDIWSRMLEKSKYREITVIAVDYPKKALSTLKNQRDNIDLIITDYYMPGMNGLQLKKQITQEFGNLSVLVMSS DPNKEEESLSCGAMGFIPKPIAPTDLPKIYQFALTYKRNGKSTLSTEQNQKDANVSVPQQIMLVPEQAYVLKTKKKNCSSKSDTRTVNSTNVSHVSTNGS RKNRKRKPKGGPSDDGESLSQPPKKKKIWWTNPLQDLFLQAIQHIGYDKVVPKKILAIMNVPYLTRENVASHLQKYRLFVKRVVHQGRFSMLSDRGKDSM FRQTHIKEPYVNYYTPSTSWYETSLNNRSFYSESVHGHSRLLSEAREPVRYNQMSYNYMNRNISFENQPSQNEETRTVFEPPVMANKISQTSQVLG…
AT3G16857.2	MMNPSHGRGLGSAGGSSSGRNQGGGGETVVEMFPSGLRVLVVDDDPTCLMILERMLRTCLYEVTKCNRAEMALSLLRKNKHGFDIVISDVHMPDMDGFKL LEHVGLEMDLPVIMMSADDSKSVVLKGVTHGAVDYLIKPVRMEALKNIWQHVVRKRRSEWSVPEHSGSIEETGERQQQQHRGGGGGAAVSGGEDAVDDNS SSVNEGNNWRSSSRKRKDEEGEEQGDDKDEDASNLKKPRVVWSVELHQQFVAAVNQLGVEKAVPKKILELMNVPGLTRENVASHLQKYRIYLRRLGGVSQ HQGNLNNSFMTGQDASFGPLSTLNGFDLQALAVTGQLPAQSLAQLQAAGLGRPAMVSKSGLPVSSIVDERSIFSFDNTKTRFGEGLGHHGQQPQQQ…
AT4G16110.1	MVNPGHGRGPDSGTAAGGSNSDPFPANLRVLVVDDDPTCLMILERMLMTCLYRVTKCNRAESALSLLRKNKNGFDIVISDVHMPDMDGFKLLEHVGLEMD LPVIMMSADDSKSVVLKGVTHGAVDYLIKPVRIEALKNIWQHVVRKKRNEWNVSEHSGGSIEDTGGDRDRQQQHREDADNNSSSVNEGNGRSSRKRKEEE VDDQGDDKEDSSSLKKPRVVWSVELHQQFVAAVNQLGVDKAVPKKILEMMNVPGXTRENVASHLQKYRIYLRRLGGVSQHQGNMNHSFMTGQDQSFGPLS SLNGFDLQSLAVTGQLPPQSLAQLQAAGLGRPTLAKPGMSVSPLVDQRSIFNFENPKIRFGDGHGQTMNNGNLLHGVPTGSHMRLRPGQNVQSSGM…
AT4G31920.1	MTMEQEIEVLDQFPVGMRVLAVDDDQTCLRILQTLLQRCQYHVTTTNQAQTALELLRENKNKFDLVISDVDMPDMDGFKLLELVGLEMDLPVIMLSAHSD PKYVMKGVKHGACDYLLKPVRIEELKNIWQHVVRKSKLKKNKSNVSNGSGNCDKANRKRKEQYEEEEEEERGNDNDDPTAQKKPRVLWTHELHNKFLAAV DHLGVERAVPKKILDLMNVDKLTRENVASHLQKFRVALKKVSDDAIQQANRAAIDSHFMQMNSQKGLGGFYHHHRGIPVGSGQFHGGTTMMRHYSSNRNL GRLNSLGAGMFQPVSSSFPRNHNDGGNILQGLPLEELQINNNINRAFPSFTSQQNSPMVAPSNLLLLEGNPQSSSLPSNPGFSPHFEISKRLEHWS…
AT5G07210.1	MASAQSFYNQSSVLKINVMVVDDDHVFLDIMSRMLQHSKYRDPSVMEIAVIAVDDPKKALSTLKIQRDNIDLIITDYYMPGMNGLQLKKQITQEFGNLPV LVMSSDTNKEEESLSCGAMGFIPKPIHPTDLTKIYQFALSNKRNGKSTLSTEQNHKDADVSVPQQITLVPEQADVLKTKRKNCSFKSDSRTVNSTNGSCV STDGSRKNRKRKPNGGPSDDGESMSQPAKKKKIQWTDSLHDLFLQAIRHIGLDKAVPKKILAFMSVPYLTRENVASHLQKYRIFLRRVAEQGLYSMLSDR GIDSMFRQTHIKEPYFNYYTPSTSWYDTRLNNRSFYSKPVHGFGQSKLLSTTREPVCFNQMPYNYMNRSSTYEPHRIGSGSNLTLPIQSNLSFPNQ…
AT5G49240.1	MQPLNMAEILDHRGVLTDGDDGPFRNLTNFYDMFSSNFPEGLRVLVFDEDPSYLLILERHLQKFQYQVTICNEVNKAMHTLRNHRNRFDLAMIQVNNAEG DIFRFLSEIGSEMDLPIIIISEDDSVKSVKKWMINGAADYLIKPIRPEDLRIVFKHLVKKMRERRSVVTGEAEKAAGEKSSSVGDSTIRNPNKSKRSSCL EAEVNEEDRHDHNDRACASSAKKRRVVWDEELHQNFLNAVDFLGLERAVPKKILDVMKVDYISRENVASHLQVTFLIYNIIVHFQQHFCFYS
AT5G58080.1	MEFGSTEDGRHDKFPVGMRVLAVDDNPTCLRKLEELLLRCKYHVTKTMESRKALEMLRENSNMFDLVISDVEMPDTDGFKLLEIGLEMDLPVIMLSAHSD YDSVMKGIIHGACDYLVKPVGLKELQNIWHHVVKKNIKSYAKLLPPSESDSVPSASRKRKDKVNDSGDEDDSDREEDDGEGSEQDGDGSGTRKKPRVVWS QELHQKFVSAVQQLGLDKAVPKKILDLMSIEGLTRENVASHLQKYRLYLKKIDEGQQQNMTPDAFGTRDSSYFQMAQLDGLRDFTAARQIPSSGLLSRSH LTKLQPPMYSSINLQGMNSSSFIQQGHHQNSSNSANPFGTYHSTLSPRIQNVNLFQRTSSPLEPLQFPRSKSYIGDFKGLGDRAIGGSFLDTCMPF…
AT3G62670.1	MSVFSNILDENSRNLRNEIPCDDGIASPINDDDEEFLTKSNRVLLVGADSNSSLKNLMTQYSYQVTKYESGEEAMAFLMKNKHEIDLVIWDFHMPDINGL DALNIIGKQMDLPVVIMSHEYKKETVMESIKYGACDFLVKPVSKEVIAVLWRHVYRKRMSKSGLDKPGESGTVESDPDEYDDLEQDNLYESNEEGSKNTC DHKEEKSPTKKPRMQWTPELHHKFEVAVEKMGSLEKAFPKTILKYMQEELNVQGLTRNNVASHLQKYRQSSKKTCTPQEPQEDFVWGNAGPDVTLAASKT LLSSHATPSYLINNQAAPRGSYFMNNIPYPSTSCLPVNNNNCFMTNPSTYIDQFQHQLQQQQQHQQYQSTLNSISAMLTKQESRHVPSSAMENSEP…
		·

## Sheet: Table S2
Table S2 List of primers used for ARR1-b and ARR14 subcellar localization.
Gene names	Forward primer (5'-3')	Reverse primer (5'-3')
BcARR1-b	ggtatcgataagcttATGATGAATCCGAGTCAGGGA	catactagtggatccAACCGGGATATCATCGATTGA
BcARR14	ggtatcgataagcttATGACCATCAGCGATCAGTT	catactagtggatccAGCCTTTCGCTGTCTTAAAGGT

## Sheet: Table S3
Table S3 List of primers used in the paper.
Gene names	Forward primer (5'-3')	Reverse primer (5'-3')	Usage
GADPH	CAGGTTTGGAATTGTCGAGG	GAGCTGTGGAAGCACCTTTC	reference gene of real-time PCR
qBcRGA1	GCGAGTACGCTTTTGGCTTT	TCGAGTGTGCCAACTCAACA	real-time PCR
qBcRGL1	TGTTGGCCCTTTATGCTGGA	TGAAACGCCACGCAGATGTA
qBcEXPA11	GAACTTCGCTCTCCCCAACA	TTCCGATCTTCTCCCAAGCG
qBcCDKB2-1	CGGAGACAACATTCCTCCCC	GGCTTAAGATCTCTGTGCAGC
qBcCDKB2-2	AGCATTTTCAGGTTGCTGGG	CAAGGGTTTCCACTGTGGGT
qBcCYCD3-1	TGCGAGTCATAGACCAAGTTG	CTGTAAACCGATACGATCCTGG
qBcARR19-b	ACCTGTTGTGGTTCATGGTGA	TGGAATCGTCGTCGTCTTGG
qBcARR19-a	AAGATGACTCCATGCCCGTG	CCGTGTCTTCGGTTGCTTTC
qBcARR20	TCGAGAAAATGGGCGGTGTT	GTTTGGTCCAGCATTACGCC
qBcARR1-b	TGTTCTCCAACAGACATAACGA	AGGAAAAAGAGAAGGCTTCTGA
qBcARR14	TTGGAATCGAGAAAGCTGTACC	CAGCTAATGCCTGCGGATGT
qBcARR1-a	TCTAAGCCGGGATTGCATGTT	ATACTAGGTTCGGTAACATTGGC
qBcARR2-a	TCAGAGCCTCGCACATCTTC	AACATTGCGCATTTGACCAC
qBcARR11	CGATCACAAAGCTGGTCCCAA	TCAGAACTGCCTCCTTTGGTG
qBcARR10	AAGCCACGTGTTCTCTGGAC	TAGCCGCCATGTTAGCTTGT
qBcARR2-b	AACTCGAAAACGAGTTTGCTTC	AAGCTGTTGTTGAAGGCCGA
qBcARR18	ACGAGGGAAAACGTAGCCAG	AACTTGGTGAGACTGGAGCG
qBcARR11-b	TGAGAAAATGCTCAAGAAGTGC	CTTCATTCTTATCGGCTTCAGC
qBcAPRR4-a	AGCCATCTCCAGAAACACCG	TAGTGGAAACGGCAACAGGG
qBcAPRR4-b	TGCCACGAAGAGGAAAGAGC	TGCACCGTTCCTCATCCATT
qBcARR12	ATCTTCAGAAGTTTCGCCTGTA	GAAATGTAAGTCAGAGTTGGCC
qBcARR21-a	GATGTTGGACACTCTCGTTGC	CATCGTCACAATCATGAAAGCA
qBcARR21-d	GCTACATGAACCGCAACCTC	CTGCTTGGGCATGTGTCTGG
qBcARR21-b	CGCGGAAAATTCAGGCATGT	AGGTTGCGGTTCATGTGGTT
qBcARR21-c	TCACCTCAGAGATCCGTGCTA	GGAAACTGAGGTTGCGGTTCA

## Sheet: Table S4
Table S4	Cis-Elements of PP2C genes in Brassica rapa
	Cis-Elements	Functions		Bra_cxA08g032230.1	Bra_cxA05g024150.1	Bra_cxA09g013970.1	Bra_cxA05g012750.1	Bra_cxA02g011790.1	Bra_cxA03g029430.2	Bra_cxA01g026620.1	Bra_cxA07g010490.1	Bra_cxA03g009040.1	Bra_cxA03g019760.1	Bra_cxA02g037970.1	Bra_cxA07g012190.1	Bra_cxA02g006270.1	Bra_cxA06g010450.1	Bra_cxA04g014480.1	Bra_cxA02g003110.1	Bra_cxA10g004450.1	Bra_cxA02g047670.1	Bra_cxA03g064180.1
Hormones（103）	CGTCA-motif（13）	cis-acting regulatory element involved in the MeJA-responsiveness		1								1			1	1	1	1			1
	TGACG-motif（13）	cis-acting regulatory element involved in the MeJA-responsiveness		1								1			1	1	1	1			1
	GARE-motif（4）	gibberellin-responsive element												1	1	1		1
	P-BOX（6）	gibberellin-responsive element					1							1		1		1		1
	TATC-Box（2）	cis-acting element involved in gibberellin-responsiveness			1						1
	ABRE（43）	cis-acting element involved in the abscisic acid responsiveness			1		1	1	1	1	1	1	1	1	1	1	1			1	1	1
	AuxRR-Core（1）	cis-acting regulatory element involved in auxin responsiveness											1
	TGA-Element（13）	auxin-responsive element							1		1			1	1	1	1	1			1
	TCA-Element（8）	cis-acting element involved in salicylic acid responsiveness		1			1	1	1	1				1				1
Light（190）	AE-BOX（15）	part of a module for light response									1				1	1	1	1	1	1	1
	BOX-4(36)	part of a conserved DNA module involved in light responsiveness		1	1		1	1	1	1	1		1		1	1	1	1	1		1	1
	Gap-Box(2)	part of a light responsive element																				1
	I-Box(9)	part of a light responsive element			1				1	1							1
	LAMP-ELEMENTS(4)	part of a light responsive element								1	1					1
	TCT-motifs(17)	part of a light responsive element		1			1		1			1	1		1		1		1
	GT1-motif(22)	light responsive element		1	1			1			1	1	1		1	1		1				1
	MRE(7)	MYB binding site involved in light responsiveness		1				1	1	1						1		1
	3-AFI Binding site(1)	light responsive element									1
	ACE(1)	cis-acting element involved in light responsiveness					1
	AT1-motif(1)	light responsive element													1
	G-Box(43)	cis-acting regulatory element involved in light responsiveness		1	1		1		1	1	1	1	1	1	1	1	1	1			1	1
	GA-motif(5)	part of a light responsive element						1									1	1				1
	GATA-motif(10)	part of a light responsive element			1		1	1	1			1		1
	Sp1(1)	part of a light responsive element										1
	Box II(1)	part of a light responsive element			1
	ATCT-motif(6)	part of a conserved DNA module involved in light responsiveness		1										1	1	1				1
	TCCC-motif(2)	part of a light responsive element													1
	chs-CMAIa(2)	part of a light responsive element														1					1
	LS7(2)	part of a light responsive element								1			1
	chs-CMA2a(2)	part of a light responsive element											1			1
	ACA-motif (1)	part of gapA in (gapA-CMA1) involved with light responsiveness													1
Essential Element（1752）	CAAT-BOX(549)	common cis-acting element in promoter and enhancer regions			1		1	1	1	1	1	1	1	1	1	1	1	1	1	1	1	1
	TATA-BOX(1203)	core promoter element around -30 of transcription start		1	1		1	1	1	1	1	1	1	1	1	1	1	1	1	1	1	1
Enhancer
Stresses（69）	MBS(13)	MYB binding site involved in drought-inducibility							1			1	1		1	1	1	1
	TC-Rich repeats(15)	cis-acting element involved in defense and stress responsiveness					1	1			1	1	1	1	1			1	1		1
	LTR(15)	cis-acting element involved in low-temperature responsiveness						1	1			1	1		1	1	1	1
	WUN-motif(23)	wound-responsive element		1	1		1	1	1		1	1			1	1			1		1
	MBSI(2)	MYB binding site involved in flavonoid biosynthetic genes regulation						1												1
	DRE(1)	"cis-acting element involved in dehydration, low-temp, salt stresses		1
Other regulatory Stress Factors（93）	ARE(43)	cis-acting regulatory element essential for the anaerobic induction		1	1		1	1	1	1	1	1	1	1	1	1	1		1		1	1
	AT-Rich Sequence(1)	MYBHv1 binding site													1
	CCAAT-Box(6)	MYBHv1 binding site			1						1	1		1			1
	HD-ZIP 3(3)	protein binding site															1	1				1
	MSA-Like(1)	cis-acting element involved in cell cycle regulation															1
	BOX III(2)	protein binding site							1								1
	CAT-BOX(6)	cis-acting regulatory element related to meristem expression			1			1							1		1
	RY-Element(2)	cis-acting regulatory element involved in seed-specific regulation					1												1
	o2-site(5)	cis-acting regulatory element involved in zein metabolism regulation		1						1		1			1
	as1(13)	cis-acting regulatory element involved in the root-specific expression		1								1			1	1	1	1			1
	AT-Rich Element(5)	binding site of AT-rich DNA binding protein (ATBP-1)		1						1									1		1
	GCN4-motif(1)	cis-regulatory element involved in endosperm expression									1
	HD-ZIP 1(1)	element involved in differentiation of the palisade mesophyll cells																				1
	3-AF3 binding site(2)	part of a conserved DNA module array					1
	A-Box(1)	cis-acting regulatory element									1
	CCGTCC-Box(1)	cis-acting regulatory element related to meristem specific activation									1
Circadian（7）	Circadian(7)	cis-acting regulatory element involved in circadian control						1						1	1		1			1	1
